# Supplementary material for: Evaluation of seed‐dispersal services by ants at a temperate pasture: Results of direct observations in an ant suppression experiment
Source: Ecol Evol. 2023 Sep 29;13(10):e10569. doi: 10.1002/ece3.10569 (PMC10541265; doi:10.1002/ece3.10569)
Supplement: Supplementary file 2 — Data S1 [file ECE3-13-e10569-s002.xlsx]

## Sheet: dispersal events
plot	day	distance	seed present	treatment	species
16	1	100	yes	control	myrmecochore
16	1	121	yes	control	myrmecochore
16	2	240	yes	control	myrmecochore
16	2	71	yes	control	myrmecochore
16	2	16	yes	control	myrmecochore
16	3	177	yes	control	myrmecochore
16	3	154	yes	control	myrmecochore
16	3	150	yes	control	myrmecochore
16	3	138	yes	control	myrmecochore
16	3	80	yes	control	myrmecochore
16	3	90	yes	control	myrmecochore
16	3	115	yes	control	myrmecochore
16	3	138	yes	control	myrmecochore
16	3	65	yes	control	myrmecochore
16	4	266	no	control	myrmecochore
16	4	18	yes	control	myrmecochore
16	4	112	yes	control	myrmecochore
16	4	82	yes	control	myrmecochore
16	4	96	yes	control	myrmecochore
16	4	141	yes	control	myrmecochore
16	4	262	yes	control	myrmecochore
16	4	201	yes	control	myrmecochore
16	4	190	yes	control	myrmecochore
16	4	286	yes	control	myrmecochore
16	4	36	yes	control	myrmecochore
16	4	79	yes	control	myrmecochore
16	4	102	yes	control	myrmecochore
16	4	30	yes	control	myrmecochore
16	4	91	yes	control	myrmecochore
16	4	83	yes	control	myrmecochore
16	4	62	yes	control	myrmecochore
16	5	9	yes	control	myrmecochore
16	5	9	yes	control	myrmecochore
16	5	9	yes	control	myrmecochore
16	5	6.5	yes	control	myrmecochore
16	5	8.5	yes	control	myrmecochore
16	5	62	yes	control	myrmecochore
16	5	64	yes	control	myrmecochore
16	5	80	yes	control	myrmecochore
16	5	110	yes	control	myrmecochore
16	5	115	yes	control	myrmecochore
16	5	138	yes	control	myrmecochore
16	5	119	yes	control	myrmecochore
16	5	139	yes	control	myrmecochore
16	5	122	yes	control	myrmecochore
16	5	172	yes	control	myrmecochore
16	5	148	yes	control	myrmecochore
16	5	98	yes	control	myrmecochore
16	6	125	yes	control	myrmecochore
16	6	110	yes	control	myrmecochore
16	6	122	yes	control	myrmecochore
16	6	63	yes	control	myrmecochore
16	6	77	yes	control	myrmecochore
16	6	85	yes	control	myrmecochore
16	6	56	yes	control	myrmecochore
16	6	72	yes	control	myrmecochore
16	6	85	yes	control	myrmecochore
16	6	63	yes	control	myrmecochore
16	6	83	yes	control	myrmecochore
16	6	40	yes	control	myrmecochore
16	6	29	yes	control	myrmecochore
16	6	127	yes	control	myrmecochore
16	6	18	yes	control	myrmecochore
16	6	10	yes	control	myrmecochore
16	6	13	yes	control	myrmecochore
16	6	8	yes	control	myrmecochore
16	6	7	yes	control	myrmecochore
16	6	6	yes	control	myrmecochore
16	6	10	yes	control	myrmecochore
16	6	8	yes	control	myrmecochore
16	6	9	yes	control	myrmecochore
16	6	9	yes	control	myrmecochore
16	6	8	yes	control	myrmecochore
16	6	10	yes	control	myrmecochore
16	7	13	yes	control	myrmecochore
16	7	7	yes	control	myrmecochore
16	7	10	yes	control	myrmecochore
16	7	9	yes	control	myrmecochore
16	7	9	yes	control	myrmecochore
16	7	7	yes	control	myrmecochore
16	7	6	yes	control	myrmecochore
16	7	16	yes	control	myrmecochore
16	7	11	yes	control	myrmecochore
16	7	19	yes	control	myrmecochore
16	7	27	yes	control	myrmecochore
16	7	32	yes	control	myrmecochore
16	7	149	yes	control	myrmecochore
16	7	224	yes	control	myrmecochore
16	7	230	yes	control	myrmecochore
16	7	261	yes	control	myrmecochore
16	7	221	yes	control	myrmecochore
16	8	22	yes	control	myrmecochore
16	8	111	yes	control	myrmecochore
14	1	16	yes	control	myrmecochore
14	1	15	yes	control	myrmecochore
14	2	26	yes	control	myrmecochore
14	2	26	yes	control	myrmecochore
14	2	6	yes	control	myrmecochore
14	2	23	yes	control	myrmecochore
14	2	21	yes	control	myrmecochore
14	2	34	yes	control	myrmecochore
14	2	44	yes	control	myrmecochore
14	2	51	yes	control	myrmecochore
14	2	71	yes	control	myrmecochore
14	2	75	yes	control	myrmecochore
14	2	101	yes	control	myrmecochore
14	2	34	yes	control	myrmecochore
14	2	67	yes	control	myrmecochore
14	2	72	yes	control	myrmecochore
14	2	48	yes	control	myrmecochore
14	2	42	yes	control	myrmecochore
14	3	40	yes	control	myrmecochore
14	3	26	yes	control	myrmecochore
14	3	13	yes	control	myrmecochore
14	3	76	yes	control	myrmecochore
14	3	36	yes	control	myrmecochore
14	3	67	yes	control	myrmecochore
14	3	64	yes	control	myrmecochore
14	3	56	yes	control	myrmecochore
14	4	102	yes	control	myrmecochore
14	4	116	yes	control	myrmecochore
14	4	89	yes	control	myrmecochore
14	4	55	yes	control	myrmecochore
14	4	130	yes	control	myrmecochore
14	4	37	yes	control	myrmecochore
14	4	120	yes	control	myrmecochore
14	5	54	yes	control	myrmecochore
14	5	72	yes	control	myrmecochore
14	5	42	yes	control	myrmecochore
14	5	177	yes	control	myrmecochore
14	5	13	yes	control	myrmecochore
14	5	43	yes	control	myrmecochore
14	5	22	yes	control	myrmecochore
14	5	22	yes	control	myrmecochore
14	5	54	yes	control	myrmecochore
14	6	8	yes	control	myrmecochore
14	6	7	yes	control	myrmecochore
14	6	7	yes	control	myrmecochore
14	6	17	yes	control	myrmecochore
14	6	18	yes	control	myrmecochore
14	6	8	yes	control	myrmecochore
14	6	8	yes	control	myrmecochore
14	7	18	yes	control	myrmecochore
14	7	10	yes	control	myrmecochore
14	7	8	yes	control	myrmecochore
14	7	10	yes	control	myrmecochore
14	7	8	yes	control	myrmecochore
14	7	6	yes	control	myrmecochore
14	7	12	yes	control	myrmecochore
14	7	6	yes	control	myrmecochore
14	7	14	yes	control	myrmecochore
14	8	7	yes	control	myrmecochore
14	8	35.5	yes	control	myrmecochore
14	8	24	yes	control	myrmecochore
14	8	10	yes	control	myrmecochore
12	2	38	yes	control	myrmecochore
12	3	74	yes	control	myrmecochore
12	3	75	yes	control	myrmecochore
12	3	79	yes	control	myrmecochore
12	3	14	yes	control	myrmecochore
12	3	30	yes	control	myrmecochore
12	4	36	yes	control	myrmecochore
12	4	43	yes	control	myrmecochore
12	4	20	yes	control	myrmecochore
12	4	32	yes	control	myrmecochore
12	4	17	yes	control	myrmecochore
12	4	37	yes	control	myrmecochore
12	4	38	yes	control	myrmecochore
12	4	130	yes	control	myrmecochore
12	4	154	yes	control	myrmecochore
12	4	58	yes	control	myrmecochore
12	4	42	yes	control	myrmecochore
12	4	19	yes	control	myrmecochore
12	4	23	yes	control	myrmecochore
12	4	30	yes	control	myrmecochore
12	4	34	yes	control	myrmecochore
12	4	56	yes	control	myrmecochore
12	4	57	yes	control	myrmecochore
12	4	48	yes	control	myrmecochore
12	4	62	yes	control	myrmecochore
12	4	9	yes	control	myrmecochore
12	5	100	yes	control	myrmecochore
12	5	49	yes	control	myrmecochore
12	5	10	yes	control	myrmecochore
12	5	13	yes	control	myrmecochore
12	5	12	yes	control	myrmecochore
12	5	10	yes	control	myrmecochore
12	5	48	yes	control	myrmecochore
12	5	70	yes	control	myrmecochore
12	5	39	yes	control	myrmecochore
12	5	86	yes	control	myrmecochore
12	5	92	yes	control	myrmecochore
12	5	67	yes	control	myrmecochore
12	5	78	yes	control	myrmecochore
12	5	92	yes	control	myrmecochore
12	5	133	yes	control	myrmecochore
12	5	119	yes	control	myrmecochore
12	5	40	yes	control	myrmecochore
12	5	65	yes	control	myrmecochore
12	5	65	yes	control	myrmecochore
12	5	63	yes	control	myrmecochore
12	5	106	yes	control	myrmecochore
12	5	96	yes	control	myrmecochore
12	6	87	yes	control	myrmecochore
12	6	31	yes	control	myrmecochore
12	6	8	yes	control	myrmecochore
12	6	7	yes	control	myrmecochore
12	6	25	yes	control	myrmecochore
12	6	15	yes	control	myrmecochore
12	6	6	yes	control	myrmecochore
12	6	5	yes	control	myrmecochore
12	7	11	yes	control	myrmecochore
12	7	8	yes	control	myrmecochore
12	7	7	yes	control	myrmecochore
12	7	8	yes	control	myrmecochore
12	7	24	yes	control	myrmecochore
12	7	18	yes	control	myrmecochore
12	7	9	yes	control	myrmecochore
12	7	7	yes	control	myrmecochore
12	8	10	yes	control	myrmecochore
12	8	61	yes	control	myrmecochore
12	8	8	yes	control	myrmecochore
10	5	27	yes	control	myrmecochore
10	5	34	yes	control	myrmecochore
10	5	14	yes	control	myrmecochore
10	5	8	yes	control	myrmecochore
10	5	6	yes	control	myrmecochore
10	5	9	yes	control	myrmecochore
10	5	10	yes	control	myrmecochore
10	5	8	yes	control	myrmecochore
10	5	11	yes	control	myrmecochore
10	5	86	yes	control	myrmecochore
10	5	36	yes	control	myrmecochore
10	5	108	yes	control	myrmecochore
10	5	92	yes	control	myrmecochore
10	5	102	yes	control	myrmecochore
10	6	21	yes	control	myrmecochore
10	6	5	yes	control	myrmecochore
10	6	9	yes	control	myrmecochore
10	6	73	yes	control	myrmecochore
10	6	6	yes	control	myrmecochore
10	6	6	yes	control	myrmecochore
10	7	9	yes	control	myrmecochore
10	7	12	yes	control	myrmecochore
10	7	39	yes	control	myrmecochore
10	7	13	yes	control	myrmecochore
10	7	89	yes	control	myrmecochore
10	8	5.2	yes	control	myrmecochore
8	3	26	yes	control	myrmecochore
8	4	25	yes	control	myrmecochore
8	4	43	yes	control	myrmecochore
8	5	10	yes	control	myrmecochore
8	5	11	yes	control	myrmecochore
8	5	10	yes	control	myrmecochore
8	5	85	yes	control	myrmecochore
8	5	100	yes	control	myrmecochore
8	5	107	yes	control	myrmecochore
8	5	70	yes	control	myrmecochore
8	5	77	yes	control	myrmecochore
8	5	95	yes	control	myrmecochore
8	5	81	yes	control	myrmecochore
8	5	108	yes	control	myrmecochore
8	5	118	yes	control	myrmecochore
8	5	86	yes	control	myrmecochore
8	5	145	yes	control	myrmecochore
8	5	150	yes	control	myrmecochore
8	5	172	yes	control	myrmecochore
8	5	200	yes	control	myrmecochore
8	5	120	yes	control	myrmecochore
8	5	97	yes	control	myrmecochore
8	5	97	yes	control	myrmecochore
8	5	97	yes	control	myrmecochore
8	5	96	yes	control	myrmecochore
8	5	96	yes	control	myrmecochore
8	5	100	yes	control	myrmecochore
8	5	103	yes	control	myrmecochore
8	5	107	yes	control	myrmecochore
8	5	130	yes	control	myrmecochore
8	5	82	yes	control	myrmecochore
8	6	19	yes	control	myrmecochore
8	6	111	yes	control	myrmecochore
8	6	77	yes	control	myrmecochore
8	7	16	yes	control	myrmecochore
8	7	85	yes	control	myrmecochore
8	7	85	yes	control	myrmecochore
8	7	97	yes	control	myrmecochore
8	7	67	yes	control	myrmecochore
8	7	114	yes	control	myrmecochore
8	7	190	yes	control	myrmecochore
8	8	15	yes	control	myrmecochore
8	8	8.4	yes	control	myrmecochore
8	8	6	yes	control	myrmecochore
8	8	7	yes	control	myrmecochore
8	8	29	yes	control	myrmecochore
8	8	14	yes	control	myrmecochore
8	8	149	yes	control	myrmecochore
8	8	92	yes	control	myrmecochore
8	8	149	yes	control	myrmecochore
8	8	166.5	yes	control	myrmecochore
8	8	130	yes	control	myrmecochore
6	5	22	yes	control	myrmecochore
6	5	13	yes	control	myrmecochore
6	5	14	yes	control	myrmecochore
6	5	16	yes	control	myrmecochore
6	5	17	yes	control	myrmecochore
6	5	18	yes	control	myrmecochore
6	5	22	yes	control	myrmecochore
6	5	22	yes	control	myrmecochore
6	5	22	yes	control	myrmecochore
6	5	23	yes	control	myrmecochore
6	5	18	yes	control	myrmecochore
6	5	23	yes	control	myrmecochore
6	5	20	yes	control	myrmecochore
6	5	21	yes	control	myrmecochore
6	5	2.9	yes	control	myrmecochore
6	5	23	yes	control	myrmecochore
6	5	31	yes	control	myrmecochore
6	5	32	yes	control	myrmecochore
6	5	205	yes	control	myrmecochore
6	6	50	yes	control	myrmecochore
6	6	8	yes	control	myrmecochore
6	6	13	yes	control	myrmecochore
6	6	7	yes	control	myrmecochore
6	6	6	yes	control	myrmecochore
6	6	7	yes	control	myrmecochore
6	6	8	yes	control	myrmecochore
6	6	10	yes	control	myrmecochore
6	6	29	yes	control	myrmecochore
6	6	25	yes	control	myrmecochore
6	6	10	yes	control	myrmecochore
6	6	8	yes	control	myrmecochore
6	6	12	yes	control	myrmecochore
6	5	70	yes	control	myrmecochore
6	6	43	yes	control	myrmecochore
6	5	155	yes	control	myrmecochore
6	7	8	yes	control	myrmecochore
6	7	8	yes	control	myrmecochore
6	7	13	yes	control	myrmecochore
6	7	16	yes	control	myrmecochore
6	7	26	yes	control	myrmecochore
6	7	36	yes	control	myrmecochore
6	7	6	yes	control	myrmecochore
6	8	6	yes	control	myrmecochore
6	8	5.7	yes	control	myrmecochore
6	8	6.5	yes	control	myrmecochore
6	8	20.7	yes	control	myrmecochore
4	2	59	yes	control	myrmecochore
4	2	39	yes	control	myrmecochore
4	3	12	yes	control	myrmecochore
4	4	52	yes	control	myrmecochore
4	4	31	yes	control	myrmecochore
4	4	104	yes	control	myrmecochore
4	4	54	yes	control	myrmecochore
4	4	37	yes	control	myrmecochore
4	4	128	yes	control	myrmecochore
4	5	32	yes	control	myrmecochore
4	5	32	yes	control	myrmecochore
4	5	76	yes	control	myrmecochore
4	5	74	yes	control	myrmecochore
4	5	77	yes	control	myrmecochore
4	5	101	yes	control	myrmecochore
4	5	96	yes	control	myrmecochore
4	5	106	yes	control	myrmecochore
4	5	94	yes	control	myrmecochore
4	5	103	yes	control	myrmecochore
4	5	87	yes	control	myrmecochore
4	5	87	yes	control	myrmecochore
4	5	87	yes	control	myrmecochore
4	5	85	yes	control	myrmecochore
4	5	231	yes	control	myrmecochore
4	6	45	yes	control	myrmecochore
4	6	23	yes	control	myrmecochore
4	6	17	yes	control	myrmecochore
4	6	14	yes	control	myrmecochore
4	6	6	yes	control	myrmecochore
4	6	9	yes	control	myrmecochore
4	6	6	yes	control	myrmecochore
4	6	9	yes	control	myrmecochore
4	6	24	yes	control	myrmecochore
4	6	85	yes	control	myrmecochore
4	6	87	yes	control	myrmecochore
4	6	90	yes	control	myrmecochore
4	6	88	yes	control	myrmecochore
4	6	92	yes	control	myrmecochore
4	6	76	yes	control	myrmecochore
4	6	87	yes	control	myrmecochore
4	6	97	yes	control	myrmecochore
4	6	97	yes	control	myrmecochore
4	6	96	yes	control	myrmecochore
4	6	94	yes	control	myrmecochore
4	6	109	yes	control	myrmecochore
4	6	125	yes	control	myrmecochore
4	6	116	yes	control	myrmecochore
4	6	107	yes	control	myrmecochore
4	6	124	yes	control	myrmecochore
4	6	65	yes	control	myrmecochore
4	7	232	yes	control	myrmecochore
4	7	101	yes	control	myrmecochore
4	7	99	yes	control	myrmecochore
4	7	25	yes	control	myrmecochore
4	7	42	yes	control	myrmecochore
4	7	98	yes	control	myrmecochore
4	7	120	yes	control	myrmecochore
4	7	175	yes	control	myrmecochore
4	7	39	yes	control	myrmecochore
4	7	48	yes	control	myrmecochore
4	7	185	yes	control	myrmecochore
4	8	22.5	yes	control	myrmecochore
4	8	4.5	yes	control	myrmecochore
2	3	38	yes	control	myrmecochore
2	3	42	yes	control	myrmecochore
2	3	35	yes	control	myrmecochore
2	5	8	yes	control	myrmecochore
2	5	8	yes	control	myrmecochore
2	5	87	yes	control	myrmecochore
2	6	38	yes	control	myrmecochore
2	6	39	yes	control	myrmecochore
2	6	35	yes	control	myrmecochore
2	6	35	yes	control	myrmecochore
2	6	11	yes	control	myrmecochore
2	6	8	yes	control	myrmecochore
2	6	26	yes	control	myrmecochore
2	6	15	yes	control	myrmecochore
2	6	10	yes	control	myrmecochore
2	6	7	yes	control	myrmecochore
2	6	50	yes	control	myrmecochore
2	6	53	yes	control	myrmecochore
2	6	56	yes	control	myrmecochore
2	6	50	yes	control	myrmecochore
2	6	50	yes	control	myrmecochore
2	6	53	yes	control	myrmecochore
2	6	24	yes	control	myrmecochore
2	7	43	yes	control	myrmecochore
2	7	81	yes	control	myrmecochore
2	7	20	yes	control	myrmecochore
2	7	11	yes	control	myrmecochore
2	6	42	yes	control	myrmecochore
2	8	5	yes	control	myrmecochore
2	8	7.5	yes	control	myrmecochore
2	8	63	yes	control	myrmecochore
2	8	14.5	yes	control	myrmecochore
15	2	49	yes	enclosure	myrmecochore
15	3	75	yes	enclosure	myrmecochore
15	3	43	yes	enclosure	myrmecochore
15	3	100	yes	enclosure	myrmecochore
15	3	93	yes	enclosure	myrmecochore
15	3	72	yes	enclosure	myrmecochore
15	3	52	yes	enclosure	myrmecochore
15	3	73	yes	enclosure	myrmecochore
15	3	107	yes	enclosure	myrmecochore
15	3	23	yes	enclosure	myrmecochore
15	3	9	yes	enclosure	myrmecochore
15	4	10	yes	enclosure	myrmecochore
15	4	29	yes	enclosure	myrmecochore
15	4	110	yes	enclosure	myrmecochore
15	4	84	yes	enclosure	myrmecochore
15	4	79	yes	enclosure	myrmecochore
15	1	93	yes	enclosure	myrmecochore
15	6	45	yes	enclosure	myrmecochore
15	7	53	yes	enclosure	myrmecochore
15	7	69	yes	enclosure	myrmecochore
15	7	7	yes	enclosure	myrmecochore
15	8	9	yes	enclosure	myrmecochore
15	7	37	yes	enclosure	myrmecochore
15	5	32	yes	enclosure	myrmecochore
15	5	52	yes	enclosure	myrmecochore
15	5	15	yes	enclosure	myrmecochore
15	5	77	yes	enclosure	myrmecochore
15	5	78	yes	enclosure	myrmecochore
15	5	67	yes	enclosure	myrmecochore
15	5	56	yes	enclosure	myrmecochore
15	5	51	yes	enclosure	myrmecochore
15	5	80	yes	enclosure	myrmecochore
15	5	57	yes	enclosure	myrmecochore
15	5	37	yes	enclosure	myrmecochore
15	5	75	yes	enclosure	myrmecochore
15	5	93	yes	enclosure	myrmecochore
15	5	994	yes	enclosure	myrmecochore
15	6	48	yes	enclosure	myrmecochore
15	6	80	yes	enclosure	myrmecochore
15	6	35	yes	enclosure	myrmecochore
15	6	37	yes	enclosure	myrmecochore
15	6	7	yes	enclosure	myrmecochore
15	6	20	yes	enclosure	myrmecochore
13	3	10	yes	enclosure	myrmecochore
13	5	11	yes	enclosure	myrmecochore
13	5	12	yes	enclosure	myrmecochore
13	5	31	yes	enclosure	myrmecochore
13	5	11	yes	enclosure	myrmecochore
13	5	20	yes	enclosure	myrmecochore
13	5	18	yes	enclosure	myrmecochore
13	5	12	yes	enclosure	myrmecochore
13	5	12	yes	enclosure	myrmecochore
13	5	8	yes	enclosure	myrmecochore
13	6	9	yes	enclosure	myrmecochore
13	6	7	yes	enclosure	myrmecochore
13	6	7	yes	enclosure	myrmecochore
13	7	12	yes	enclosure	myrmecochore
13	7	8	yes	enclosure	myrmecochore
13	7	11	yes	enclosure	myrmecochore
13	7	25	yes	enclosure	myrmecochore
11	2	7	yes	enclosure	myrmecochore
11	3	77	yes	enclosure	myrmecochore
11	3	83	yes	enclosure	myrmecochore
11	4	29	yes	enclosure	myrmecochore
11	5	11	yes	enclosure	myrmecochore
11	5	12	yes	enclosure	myrmecochore
11	5	18	yes	enclosure	myrmecochore
11	5	18	yes	enclosure	myrmecochore
11	5	16	yes	enclosure	myrmecochore
11	5	14	yes	enclosure	myrmecochore
11	5	29	yes	enclosure	myrmecochore
11	7	6	yes	enclosure	myrmecochore
11	7	7	yes	enclosure	myrmecochore
11	7	8	yes	enclosure	myrmecochore
11	7	8	yes	enclosure	myrmecochore
11	8	18.5	yes	enclosure	myrmecochore
11	8	10.5	yes	enclosure	myrmecochore
11	8	20.5	yes	enclosure	myrmecochore
9	2	6	yes	enclosure	myrmecochore
9	3	60	yes	enclosure	myrmecochore
9	5	17	yes	enclosure	myrmecochore
9	5	92	yes	enclosure	myrmecochore
9	6	16	yes	enclosure	myrmecochore
9	6	22	yes	enclosure	myrmecochore
9	6	25	yes	enclosure	myrmecochore
9	7	14	yes	enclosure	myrmecochore
9	7	8	yes	enclosure	myrmecochore
9	7	9	yes	enclosure	myrmecochore
9	7	7	yes	enclosure	myrmecochore
9	7	6	yes	enclosure	myrmecochore
9	7	72	yes	enclosure	myrmecochore
9	8	168	yes	enclosure	myrmecochore
7	5	20	yes	enclosure	myrmecochore
7	5	11	yes	enclosure	myrmecochore
7	5	12	yes	enclosure	myrmecochore
7	5	15	yes	enclosure	myrmecochore
7	5	13	yes	enclosure	myrmecochore
7	5	61	yes	enclosure	myrmecochore
7	7	10	yes	enclosure	myrmecochore
7	7	6	yes	enclosure	myrmecochore
7	7	15	yes	enclosure	myrmecochore
7	7	13	yes	enclosure	myrmecochore
7	7	14	yes	enclosure	myrmecochore
7	7	14	yes	enclosure	myrmecochore
7	7	14	yes	enclosure	myrmecochore
7	7	14	yes	enclosure	myrmecochore
7	7	22	yes	enclosure	myrmecochore
5	5	44	yes	enclosure	myrmecochore
5	5	43	yes	enclosure	myrmecochore
5	5	46	yes	enclosure	myrmecochore
5	5	58	yes	enclosure	myrmecochore
5	5	170	yes	enclosure	myrmecochore
5	5	173	yes	enclosure	myrmecochore
5	5	18	yes	enclosure	myrmecochore
5	6	12	yes	enclosure	myrmecochore
5	6	9	yes	enclosure	myrmecochore
5	6	5	yes	enclosure	myrmecochore
5	6	7	yes	enclosure	myrmecochore
5	7	7	yes	enclosure	myrmecochore
5	7	166	yes	enclosure	myrmecochore
3	5	34	yes	enclosure	myrmecochore
3	5	49	yes	enclosure	myrmecochore
3	5	43	yes	enclosure	myrmecochore
3	5	10	yes	enclosure	myrmecochore
3	5	37	yes	enclosure	myrmecochore
3	5	70	yes	enclosure	myrmecochore
3	7	53	yes	enclosure	myrmecochore
3	8	30	yes	enclosure	myrmecochore
3	8	58	yes	enclosure	myrmecochore
1	5	21	yes	enclosure	myrmecochore
1	5	8	yes	enclosure	myrmecochore
1	5	20	yes	enclosure	myrmecochore
1	5	19	yes	enclosure	myrmecochore
1	5	9	yes	enclosure	myrmecochore
1	5	9	yes	enclosure	myrmecochore
1	5	19	yes	enclosure	myrmecochore
1	5	24	yes	enclosure	myrmecochore
1	6	5	yes	enclosure	myrmecochore
1	6	15	yes	enclosure	myrmecochore
1	6	20	yes	enclosure	myrmecochore
1	6	8	yes	enclosure	myrmecochore
1	6	8	yes	enclosure	myrmecochore
1	7	21	yes	enclosure	myrmecochore
1	8	6.5	yes	enclosure	myrmecochore
15	1	93	no	enclosure	myrmecochore
15	1	70	no	enclosure	myrmecochore
15	1	49	no	enclosure	myrmecochore
15	1	63	no	enclosure	myrmecochore
15	1	54	no	enclosure	myrmecochore
15	1	53	no	enclosure	myrmecochore
15	1	52	no	enclosure	myrmecochore
15	1	38	no	enclosure	myrmecochore
15	1	52	no	enclosure	myrmecochore
15	1	45	no	enclosure	myrmecochore
15	1	20	no	enclosure	myrmecochore
15	1	17	no	enclosure	myrmecochore
15	1	11	no	enclosure	myrmecochore
15	1	8	no	enclosure	myrmecochore
15	1	3	no	enclosure	myrmecochore
15	1	10	no	enclosure	myrmecochore
15	1	6	no	enclosure	myrmecochore
15	1	7	no	enclosure	myrmecochore
15	1	22	no	enclosure	myrmecochore
15	1	20	no	enclosure	myrmecochore
15	1	8	no	enclosure	myrmecochore
15	1	15	no	enclosure	myrmecochore
15	1	30	no	enclosure	myrmecochore
15	1	20	no	enclosure	myrmecochore
15	1	32	no	enclosure	myrmecochore
15	1	26	no	enclosure	myrmecochore
15	1	39	no	enclosure	myrmecochore
15	1	60	no	enclosure	myrmecochore
15	1	40	no	enclosure	myrmecochore
15	2	19	no	enclosure	myrmecochore
15	2	19	no	enclosure	myrmecochore
15	2	60	no	enclosure	myrmecochore
15	2	83	no	enclosure	myrmecochore
15	2	53	no	enclosure	myrmecochore
15	2	20	no	enclosure	myrmecochore
15	2	81	no	enclosure	myrmecochore
15	2	111	no	enclosure	myrmecochore
15	3	58	no	enclosure	myrmecochore
15	3	42	no	enclosure	myrmecochore
15	3	60	no	enclosure	myrmecochore
15	5	78	no	enclosure	myrmecochore
15	5	75	no	enclosure	myrmecochore
15	5	72	no	enclosure	myrmecochore
15	5	44	no	enclosure	myrmecochore
15	5	59	no	enclosure	myrmecochore
15	5	27	no	enclosure	myrmecochore
15	5	14	no	enclosure	myrmecochore
15	5	26	no	enclosure	myrmecochore
15	5	36	no	enclosure	myrmecochore
15	5	60	no	enclosure	myrmecochore
15	5	53	no	enclosure	myrmecochore
15	5	53	no	enclosure	myrmecochore
15	5	37	no	enclosure	myrmecochore
15	5	91	no	enclosure	myrmecochore
15	5	67	no	enclosure	myrmecochore
15	6	62	no	enclosure	myrmecochore
15	6	40	no	enclosure	myrmecochore
15	6	7	no	enclosure	myrmecochore
15	6	31	no	enclosure	myrmecochore
15	6	49	no	enclosure	myrmecochore
15	6	10	no	enclosure	myrmecochore
15	6	28	no	enclosure	myrmecochore
15	6	69	no	enclosure	myrmecochore
15	6	64	no	enclosure	myrmecochore
15	6	46	no	enclosure	myrmecochore
15	6	60	no	enclosure	myrmecochore
15	6	37	no	enclosure	myrmecochore
15	7	69	no	enclosure	myrmecochore
15	8	18	no	enclosure	myrmecochore
13	1	6	no	enclosure	myrmecochore
13	3	27	no	enclosure	myrmecochore
13	3	70	no	enclosure	myrmecochore
13	5	36	no	enclosure	myrmecochore
13	7	10	no	enclosure	myrmecochore
13	7	7	no	enclosure	myrmecochore
13	8	11.5	no	enclosure	myrmecochore
11	5	14	no	enclosure	myrmecochore
11	5	26	no	enclosure	myrmecochore
11	5	19	no	enclosure	myrmecochore
11	5	26	no	enclosure	myrmecochore
11	6	15	no	enclosure	myrmecochore
11	7	9	no	enclosure	myrmecochore
11	7	17	no	enclosure	myrmecochore
9	5	10	no	enclosure	myrmecochore
7	3	15	no	enclosure	myrmecochore
7	5	9	no	enclosure	myrmecochore
7	5	10	no	enclosure	myrmecochore
7	5	60	no	enclosure	myrmecochore
7	7	15	no	enclosure	myrmecochore
5	5	171	no	enclosure	myrmecochore
5	6	130	no	enclosure	myrmecochore
5	7	28	no	enclosure	myrmecochore
5	6	177	no	enclosure	myrmecochore
3	5	8	no	enclosure	myrmecochore
3	5	40	no	enclosure	myrmecochore
1	5	26	no	enclosure	myrmecochore
1	5	26	no	enclosure	myrmecochore
1	5	19	no	enclosure	myrmecochore
1	5	18	no	enclosure	myrmecochore
1	5	12	no	enclosure	myrmecochore
1	5	10	no	enclosure	myrmecochore
1	5	31	no	enclosure	myrmecochore
1	6	64	no	enclosure	myrmecochore
16	1	149	no	control	myrmecochore
16	1	73	no	control	myrmecochore
16	1	147	no	control	myrmecochore
16	1	158	no	control	myrmecochore
16	1	108	no	control	myrmecochore
16	1	103	no	control	myrmecochore
16	1	43	no	control	myrmecochore
16	1	32	no	control	myrmecochore
16	1	41	no	control	myrmecochore
16	1	51	no	control	myrmecochore
16	1	42	no	control	myrmecochore
16	1	37	no	control	myrmecochore
16	1	17	no	control	myrmecochore
16	1	8	no	control	myrmecochore
16	1	22	no	control	myrmecochore
16	1	6	no	control	myrmecochore
16	1	28	no	control	myrmecochore
16	1	13	no	control	myrmecochore
16	1	22	no	control	myrmecochore
16	1	20	no	control	myrmecochore
16	1	12	no	control	myrmecochore
16	1	25	no	control	myrmecochore
16	1	17	no	control	myrmecochore
16	1	25	no	control	myrmecochore
16	1	44	no	control	myrmecochore
16	1	16	no	control	myrmecochore
16	1	100	no	control	myrmecochore
16	2	150	no	control	myrmecochore
16	2	139	no	control	myrmecochore
16	2	90	no	control	myrmecochore
16	2	69	no	control	myrmecochore
16	2	82	no	control	myrmecochore
16	2	44	no	control	myrmecochore
16	2	20	no	control	myrmecochore
16	2	21	no	control	myrmecochore
16	2	30	no	control	myrmecochore
16	2	43	no	control	myrmecochore
16	2	100	no	control	myrmecochore
16	3	170	no	control	myrmecochore
16	3	125	no	control	myrmecochore
16	3	130	no	control	myrmecochore
16	3	145	no	control	myrmecochore
16	3	100	no	control	myrmecochore
16	3	78	no	control	myrmecochore
16	3	45	no	control	myrmecochore
16	4	241	no	control	myrmecochore
16	4	60	no	control	myrmecochore
16	4	154	no	control	myrmecochore
16	5	141	no	control	myrmecochore
16	5	89	no	control	myrmecochore
16	5	160	no	control	myrmecochore
16	5	145	no	control	myrmecochore
16	5	99	no	control	myrmecochore
16	5	35	no	control	myrmecochore
16	5	31	no	control	myrmecochore
16	5	38	no	control	myrmecochore
16	5	44	no	control	myrmecochore
16	5	20	no	control	myrmecochore
16	5	10	no	control	myrmecochore
16	5	6	no	control	myrmecochore
16	5	142	no	control	myrmecochore
16	5	201	no	control	myrmecochore
16	5	108	no	control	myrmecochore
16	6	71	no	control	myrmecochore
16	6	71	no	control	myrmecochore
16	6	160	no	control	myrmecochore
16	6	16	no	control	myrmecochore
16	6	11	no	control	myrmecochore
16	6	26	no	control	myrmecochore
16	6	7	no	control	myrmecochore
16	6	11	no	control	myrmecochore
16	6	19	no	control	myrmecochore
16	7	9	no	control	myrmecochore
16	7	9	no	control	myrmecochore
16	7	8	no	control	myrmecochore
16	6	145	no	control	myrmecochore
16	7	9	no	control	myrmecochore
16	7	252	no	control	myrmecochore
16	7	255	no	control	myrmecochore
16	7	306	no	control	myrmecochore
16	7	369	no	control	myrmecochore
16	8	9	no	control	myrmecochore
16	8	10.5	no	control	myrmecochore
16	7	12	no	control	myrmecochore
16	6	110	no	control	myrmecochore
16	6	159	no	control	myrmecochore
14	1	60	no	control	myrmecochore
14	1	52	no	control	myrmecochore
14	1	35	no	control	myrmecochore
14	1	130	no	control	myrmecochore
14	1	37	no	control	myrmecochore
14	1	50	no	control	myrmecochore
14	1	31	no	control	myrmecochore
14	1	4	no	control	myrmecochore
14	1	7	no	control	myrmecochore
14	1	9	no	control	myrmecochore
14	2	12	no	control	myrmecochore
14	2	11	no	control	myrmecochore
14	2	18	no	control	myrmecochore
14	2	24	no	control	myrmecochore
14	2	33	no	control	myrmecochore
14	2	42	no	control	myrmecochore
14	2	45	no	control	myrmecochore
14	2	38	no	control	myrmecochore
14	2	60	no	control	myrmecochore
14	2	79	no	control	myrmecochore
14	2	113	no	control	myrmecochore
14	2	45	no	control	myrmecochore
14	2	45	no	control	myrmecochore
14	2	42	no	control	myrmecochore
14	3	55	no	control	myrmecochore
14	3	58	no	control	myrmecochore
14	4	62	no	control	myrmecochore
14	4	25	no	control	myrmecochore
14	4	110	no	control	myrmecochore
14	5	16	no	control	myrmecochore
14	5	27	no	control	myrmecochore
14	5	55	no	control	myrmecochore
14	5	63	no	control	myrmecochore
14	5	74	no	control	myrmecochore
14	5	93	no	control	myrmecochore
14	5	70	no	control	myrmecochore
14	5	8	no	control	myrmecochore
14	5	6	no	control	myrmecochore
14	5	12	no	control	myrmecochore
14	5	15	no	control	myrmecochore
14	5	115	no	control	myrmecochore
12	1	45	no	control	myrmecochore
12	1	17	no	control	myrmecochore
12	1	22	no	control	myrmecochore
12	1	9	no	control	myrmecochore
12	1	9	no	control	myrmecochore
12	1	14	no	control	myrmecochore
12	1	17	no	control	myrmecochore
12	2	70	no	control	myrmecochore
12	2	45	no	control	myrmecochore
12	2	16	no	control	myrmecochore
12	2	38	no	control	myrmecochore
12	3	15	no	control	myrmecochore
12	3	92	no	control	myrmecochore
12	4	17	no	control	myrmecochore
12	4	17	no	control	myrmecochore
12	5	92	no	control	myrmecochore
12	5	53	no	control	myrmecochore
12	5	27	no	control	myrmecochore
12	5	22	no	control	myrmecochore
12	5	35	no	control	myrmecochore
12	5	8	no	control	myrmecochore
12	5	12	no	control	myrmecochore
12	5	7	no	control	myrmecochore
12	5	43	no	control	myrmecochore
12	5	32	no	control	myrmecochore
12	5	39	no	control	myrmecochore
12	5	66	no	control	myrmecochore
12	5	8	no	control	myrmecochore
12	5	27	no	control	myrmecochore
12	5	16	no	control	myrmecochore
12	5	40	no	control	myrmecochore
12	5	40	no	control	myrmecochore
12	5	32	no	control	myrmecochore
12	5	32	no	control	myrmecochore
12	5	28	no	control	myrmecochore
12	5	96	no	control	myrmecochore
12	6	65	no	control	myrmecochore
12	7	7	no	control	myrmecochore
10	1	46	no	control	myrmecochore
10	2	6	no	control	myrmecochore
10	5	22	no	control	myrmecochore
10	5	31	no	control	myrmecochore
10	5	106	no	control	myrmecochore
10	5	85	no	control	myrmecochore
10	5	92	no	control	myrmecochore
10	5	99	no	control	myrmecochore
10	6	146	no	control	myrmecochore
10	6	70	no	control	myrmecochore
10	6	26	no	control	myrmecochore
10	6	17	no	control	myrmecochore
10	6	38	no	control	myrmecochore
10	6	41	no	control	myrmecochore
10	6	105	no	control	myrmecochore
10	6	105	no	control	myrmecochore
10	6	141	no	control	myrmecochore
10	6	149	no	control	myrmecochore
10	7	18	no	control	myrmecochore
10	8	34	no	control	myrmecochore
10	7	207	no	control	myrmecochore
8	5	35	no	control	myrmecochore
8	5	13	no	control	myrmecochore
8	5	70	no	control	myrmecochore
8	5	62	no	control	myrmecochore
8	5	66	no	control	myrmecochore
8	5	69	no	control	myrmecochore
8	5	220	no	control	myrmecochore
8	5	110	no	control	myrmecochore
8	5	127	no	control	myrmecochore
8	5	58	no	control	myrmecochore
8	6	14	no	control	myrmecochore
8	6	92	no	control	myrmecochore
8	7	7	no	control	myrmecochore
8	7	41	no	control	myrmecochore
8	7	128	no	control	myrmecochore
8	5	29	no	control	myrmecochore
8	8	7.5	no	control	myrmecochore
8	8	36.5	no	control	myrmecochore
8	8	44	no	control	myrmecochore
8	8	199	no	control	myrmecochore
6	5	32	no	control	myrmecochore
6	5	12	no	control	myrmecochore
6	6	11	no	control	myrmecochore
6	6	18	no	control	myrmecochore
6	6	31	no	control	myrmecochore
6	6	21	no	control	myrmecochore
6	6	5	no	control	myrmecochore
6	6	9	no	control	myrmecochore
6	5	67	no	control	myrmecochore
6	5	73	no	control	myrmecochore
6	8	151	no	control	myrmecochore
4	2	19	no	control	myrmecochore
4	2	32	no	control	myrmecochore
4	2	59	no	control	myrmecochore
4	2	67	no	control	myrmecochore
4	2	8	no	control	myrmecochore
4	3	23	no	control	myrmecochore
4	5	30	no	control	myrmecochore
4	5	30	no	control	myrmecochore
4	5	43	no	control	myrmecochore
4	5	90	no	control	myrmecochore
4	5	18	no	control	myrmecochore
4	5	7	no	control	myrmecochore
4	5	7	no	control	myrmecochore
4	5	5	no	control	myrmecochore
4	5	231	no	control	myrmecochore
4	5	231	no	control	myrmecochore
4	6	22	no	control	myrmecochore
4	6	16	no	control	myrmecochore
4	5	100	no	control	myrmecochore
4	6	82	no	control	myrmecochore
4	6	98	no	control	myrmecochore
4	6	106	no	control	myrmecochore
4	6	73	no	control	myrmecochore
4	6	89	no	control	myrmecochore
4	5	104	no	control	myrmecochore
4	5	231	no	control	myrmecochore
4	5	231	no	control	myrmecochore
4	7	84	no	control	myrmecochore
4	7	16	no	control	myrmecochore
4	7	6	no	control	myrmecochore
4	7	33	no	control	myrmecochore
4	7	39	no	control	myrmecochore
2	6	14	no	control	myrmecochore
2	6	9	no	control	myrmecochore
2	6	16	no	control	myrmecochore
2	6	68	no	control	myrmecochore
2	7	7	no	control	myrmecochore
2	7	8	no	control	myrmecochore
16	8	26	no	control	Plantago
14	8	21	no	control	Plantago
12	8	22.5	no	control	Plantago
10	7	38	no	control	Plantago
10	7	40	no	control	Plantago
10	7	43	no	control	Plantago
9	8	137	no	enclosure	Plantago
8	8	121	no	control	Plantago
7	7	7	no	enclosure	Plantago
3	7	9	no	enclosure	Plantago
1	7	14	no	enclosure	Plantago
16	7	37	yes	control	Plantago
16	8	6.5	yes	control	Plantago
16	8	14.5	yes	control	Plantago
16	8	59	yes	control	Plantago
13	7	11	yes	enclosure	Plantago
13	8	15	yes	enclosure	Plantago
13	8	63	yes	enclosure	Plantago
12	8	18	yes	control	Plantago
12	8	13	yes	control	Plantago
11	6	12	yes	enclosure	Plantago
11	6	131	yes	enclosure	Plantago
11	6	111	yes	enclosure	Plantago
11	6	107	yes	enclosure	Plantago
10	6	37	yes	control	Plantago
10	6	44	yes	control	Plantago
10	6	46	yes	control	Plantago
10	6	62	yes	control	Plantago
10	6	104	yes	control	Plantago
10	6	53	yes	control	Plantago
10	6	47	yes	control	Plantago
10	6	39	yes	control	Plantago
10	6	30	yes	control	Plantago
10	7	17	yes	control	Plantago
10	7	9	yes	control	Plantago
10	8	14	yes	control	Plantago
10	8	21	yes	control	Plantago
10	8	43	yes	control	Plantago
10	8	63	yes	control	Plantago
7	5	63	yes	enclosure	Plantago
7	6	8	yes	enclosure	Plantago
7	7	11	yes	enclosure	Plantago
7	7	11	yes	enclosure	Plantago
7	7	17	yes	enclosure	Plantago
7	7	9	yes	enclosure	Plantago
7	7	8	yes	enclosure	Plantago
6	6	15	yes	control	Plantago
6	8	15.5	yes	control	Plantago
6	8	185	yes	control	Plantago
3	3	24	yes	enclosure	Plantago
3	8	93	yes	enclosure	Plantago
2	7	8	yes	control	Plantago
1	8	12.5	yes	enclosure	Plantago

## Sheet: sticky traps
distance	measurement
30	1
16	1
22	1
23	1
24	1
24	1
23.5	1
24	1
24	1
23.5	1
23.5	1
24	1
23	1
23	1
22.5	1
24.3	1
25	1
34.5	1
35	1
16	1
28.5	1
29	1
27.5	1
27.5	1
26	1
21.5	1
25	1
25	1
19	1
22	1
23	1
20.5	1
20.5	1
21	1
20.5	1
22	1
20	1
22	1
26	1
26	1
26	1
26	1
28	1
28	1
28	1
30	1
29	1
29.5	1
29.5	1
29.5	1
30	1
30	1
31	1
26.5	1
22.5	1
25	1
25	1
25	1
28	1
26	1
26.5	1
20	1
22	1
29	1
27.5	1
27.5	1
27.5	1
31	1
29	1
30	1
38	1
38	1
28.5	1
28.5	1
46	1
43	1
41	1
42	1
43	1
44	1
44	1
42.5	1
42.5	1
98	1
41.5	1
41.5	1
42	1
42	1
49	1
47	1
43	1
42	1
43	1
45	1
45	1
43.5	1
43.5	1
42	1
42	1
42	1
42	1
42	1
42	1
41.5	1
41.5	1
44	1
44	1
43.5	1
43.5	1
38.5	1
43	1
74	2
79.5	2
70	2
55	2
11	2
10	2
9	2
13	2
20	2
36	2
36	2
41.5	2
52	2
17	2
24	2
38	2
47.5	2
46	2
42	2
42	2
42	2
42	2
56	2
53	2
52	2
52	2
50	2
48	2
40	2
47	2
47	2
40	2
39	2
34	2
35.5	2
35	2
38	2
11.5	2
36.5	2
26	2
35	2
51	2
32	2
46	2
51	2
54	2
55.5	2
50	2
53.5	2
48	2
56	2
47	2
46	2
40	2
30	2
32	3
32.8	3
33	3
34.8	3
33.5	3
34.3	3
34.5	3
34	3
34.8	3
34.5	3
44	3
42	3
40	3
36.8	3
36.3	3
31.5	3
37	3
35	3
36	3
39.5	3
36	3
42	3
43	3
41.5	3
42	3
44	3
40	3
40	3
36	3
37	3
36.8	3
36	3
36.5	3
37	3
36.5	3
36.3	3
37	3
36	3
36.5	3
39.5	3
43	3
44	3
46	3
44.5	3
48.5	3
45	3
43.5	3
45.8	3
44	3
45	3
45.5	3
48	3
52	3
49	3
25.5	3
33.5	3
34	3
34	3
33.8	3
34	3
33	3
32	3
33.5	3
61.5	4
66	4
65.8	4
66.2	4
66	4
66	4
66.8	4
66	4
67	4
66.5	4
66.3	4
65.5	4
65.6	4
63.8	4
66	4
67	4
67.2	4
67.8	4
65.3	4
65.5	4
66	4
66.8	4
66.9	4
67.3	4
65	4
65.5	4
66	4
66.1	4
66.2	4
66.9	4
67	4
65	4
65.2	4
67	4
67.5	4
66	4
66.5	4
67	4
65	4
66.7	4
67	4
67.7	4
67.9	4
67.3	4
67.8	4
67.9	4
68.8	4
60.5	4
67	4
68.5	4
78.3	4
78	4
79	4
82	4
79.8	4
79.5	4
79.5	4
78.9	4
79.3	4
78	4
76.8	4
76.5	4
76.7	4
76.9	4
77.4	4
77.5	4
75.5	4
76	4
77	4
77.2	4
77.5	4
76.5	4
37.5	4
77.7	4
78	4
78.5	4
79.2	4
76.7	4
76.5	4
77	4
77.2	4
78.1	4
78.3	4
78.5	4
78.6	4
78.4	4
78.9	4
77.1	4
77.2	4
77.3	4
77.4	4
78.7	4
77.3	4
77.5	4
77.8	4
78.7	4
77.5	4
78.2	4
67.4	4
67.5	4
67.8	4
67.3	4
67.8	4
82.5	4
79.3	4
48	4
39.5	4
37.2	4
37	4
45	4
54.7	4
14.8	4
54.9	4
54.7	4
55.3	4
54.9	4
55.2	4
57.5	4
61.2	4
54.5	4
78.5	4
77.5	4
77.7	4
78.5	4
76.5	4
74	4
70.8	4
71	4
71.5	4
72	4
72	4
72.2	4
71.2	4
72	4
70.5	4
63.5	4
64.5	4
65.5	4
65.2	4
65.7	4
65.1	4
65.8	4
65	4
68.8	4
64.5	4
64.7	4
65.1	4
65.2	4
65.5	4
65.7	4
67.2	4
67.7	4
67.8	4
65.2	4
68.5	4
74.5	4
75.1	4
77	4
77.1	4
75	4
73	4
91	4
67.5	4
56	4
53	4
53.5	4
54	4
53	4
47.5	4
58.8	4
52	4
54.3	4
42	4
44	4
45.8	4
46.4	4
54	4
48.8	4
47	5
51	5
52	5
38	5
38	5
41	5
41	5
41	5
45	5
44	5
39	5
33	5
50	5
56	5
27.5	5
30	5
27	5
46	5
46	5
48	5
75	5
71	5
76	5
65	5
80	5
80.5	5
79	5
79	5
83	5
79	5
77.5	5
80	5
80.5	5
82	5
76	5
78.5	5
78	5
74	5
65	5
63	5
76	5
76.5	5
61	5
57	5
58.5	5
58	5
64	5
58	5
61	5
90	5
90	5
90	5
58.5	5
60	5
61	5
77	5
77.2	5
78	5
54	5
57	5
56	5
98	5
55	5
56	5
54.5	5
56	5
77	5
80	5
78	5
108	5
99	5
107	5
107	5
76	5
79	5
80	5
106	5
52	5
53	5
55	5
85	5
85	5
60	5
53	5
55	5
62	5
63	5
52	5
83	5
102	5
100	5
100	5
100.5	5
90	5
58	5
57	5
55	5
68	5
78	5
